# Supplementary material for: Shotgun metagenome sequencing identification of a set of genes encoded by Actinomyces associated with medication-related osteonecrosis of the jaw
Source: PLoS One. 2020 Nov 30;15(11):e0241676. doi: 10.1371/journal.pone.0241676 (PMC7703938; doi:10.1371/journal.pone.0241676)
Supplement: S1 Table — (XLSX) [file pone.0241676.s001.xlsx]

## Sheet: S1
S1 Table. The 31 MRONJ-associated genes
locus_tag	KEGG orthology	description	order_abundance (Fig2)	case1_TPM	case2_TPM	case3_TPM	case4_TPM	case5_TPM	case6_TPM	case7_TPM	case8_TPM	case9_TPM	case10_TPM	TPM_sum
LEHIFLCG_110117	K03526	gcpE, (E)-4-hydroxy-3-methylbut-2-enyl-diphosphate synthase	1	69999.5	174237	210294	122874	31802.8	294555	261573	274300	199365	337484	1.97648e+06
LEHIFLCG_131272	K04047	dps, starvation-inducible DNA-binding protein	2	54234.4	57236.1	113487	54445.6	20209.8	121135	129577	95145.2	107394	37737.4	790602
LEHIFLCG_59587	K02851	Decaprenyl-phosphate_N-acetylglucosaminephosphotransferase	3	30384.1	37619.4	77431.5	44881.6	69247.8	99844.1	110469	96946.2	124416	19675.2	710915
LEHIFLCG_83759	K16922	yydh, putative peptide zinc metalloprotease protein	4	35199.1	37582.6	67331.8	46930.3	21463.7	148970	86264.4	97107.8	91462.4	30655.4	662967
LEHIFLCG_123791	K11068	hemolysin III	5	39221	35273.8	29522.3	28121.3	20650.1	56492	54004.9	23638.7	75980.1	84871.8	447776
LEHIFLCG_62186	K05349	Thermostable_beta-glucosidase_B	6	36738.7	23166.5	22318.5	37532.8	241516	3290.49	9862.76	10133	18035.7	16205.3	418800
LEHIFLCG_96606	K07458	Very_short_patch_repair_protein	7	35542.1	26438.5	31939.9	24476.8	20148.4	5424.77	55517	108764	20537.5	24767.1	353556
LEHIFLCG_112422	K22311	Phosphatidylinositol_mannoside_acyltransferase	8	38648.2	36684.6	26769.1	37718.3	10491.4	84799.9	41232.6	27303.7	12988.7	12486.4	329123
LEHIFLCG_97648	K02015	iron complex transport system permease protein	9	26779.7	127206	13447.6	17868.6	11718.1	12602.6	14005.1	70097.8	12112.4	15746.7	321585
LEHIFLCG_155107	K01990	ABC-2.A, ABC-2 type transport system ATP-binding protein	10	33032.1	33372.8	23394.7	32253.4	25305.8	5148.03	34139.2	39531.9	30851.5	25030.1	282060
LEHIFLCG_154327	K06609	Major_myo-inositol_transporter_IolT	11	35108.5	22269.7	16023.9	29856.4	23961	74071.1	6214.03	3113.25	20937.8	26008.1	257564
LEHIFLCG_107962	K07784	Hexose-6-phosphate:phosphate_antiporter	12	31668.2	17667.4	59459	28130	46415.9	1189.46	7326.31	15411.2	14365.9	21838.8	243472
LEHIFLCG_45869	K09811	cell division transport system permease protein	13	34694.3	22208.3	17026	32755.5	70632.4	3786.01	30334	4397.88	11606.9	14064.6	241506
LEHIFLCG_111610	K03780	L(_)-tartrate_dehydratase_subunit_beta	14	45443.9	19631.2	20209.1	18706.2	72880.9	5855.49	7766.83	13081.6	11223.5	8866.44	223665
LEHIFLCG_96607	K00558	Modification_methylase_HpaII	15	29745.2	18205.3	14742.4	33017.3	24619.6	164.297	23206.7	33605.9	21974.8	23512.9	222795
LEHIFLCG_148360	K00869	Galactokinase	16	31486	20918.6	25325	39541.5	17977.9	32675.7	9981.34	13886.9	8667.64	18114.4	218575
LEHIFLCG_25242	K03820	apolipoprotein N-acyltransferase	17	19450.9	18615.4	27210	20892.6	16310.9	32457.1	36673.9	23161.5	0	10490.4	205263
LEHIFLCG_107171	K07062	toxin_FitB	18	39560.3	25270.6	16482.7	39655.3	21561.7	0	6638.46	2633.2	24312.8	17032.9	193148
LEHIFLCG_83062	K07259	serine-type D-Ala-D-Ala carboxypeptidase/endopeptidase (penicillin-binding protein 4)	19	33362.5	23749.2	18285	28206.4	24195.3	10619.2	9132.3	4689.17	18166.8	20857.4	191263
LEHIFLCG_66000	K02003	ABC_transporter_ATP-binding_protein_YtrE	20	25031.1	21477.6	18340.2	25583.8	23153.3	2015.72	9693.83	4795.32	24408.8	32623.1	187123
LEHIFLCG_113979	K01805	Xylose_isomerase	21	25643.3	28392.3	24202.2	29808.2	20711.5	1775.35	9027.59	3523.9	8202.28	26973.4	178260
LEHIFLCG_111388	K02025	L-arabinose_transport_system_permease_protein_AraP	22	27829.6	20565.9	16637.5	30154.4	21653.4	0	6111.2	7618.87	17511.5	26978.7	175061
LEHIFLCG_132816	K03313	Na+:H+ antiporter, NhaA family	23	26906.2	16653.3	19520.9	34431.2	12125.7	0	6403.37	3175.04	14679.3	20142.9	154038
LEHIFLCG_87444	K01421	ESAT-6_secretion_accessory_factor_EsaA	24	26788.7	17569	20624.2	27907.3	20390.6	0	3682.25	2497.42	14190.8	19027.4	152678
LEHIFLCG_81257	K01990	ABC-2.A, ABC-2 type transport system ATP-binding protein	25	32804.4	19312.1	11922.9	36493.4	14681.2	452.005	4977.37	2855.6	8594.63	13408.3	145502
LEHIFLCG_75908	K12510	tight adherence protein B	26	26437.8	21441.7	6234.75	17031.3	19816.9	0	5081.05	2431.37	22324.4	20835.4	141635
LEHIFLCG_61671	K07052	uncharacterized protein	27	24142	15620.7	11244.4	21539.8	18325.7	468.246	4546.28	2407.29	13484.1	22992.8	134771
LEHIFLCG_66001	K02004	hypothetical_protein	28	25672.3	16135.5	10881.9	18615.5	16457.6	277.007	4839.42	3991.87	13130.2	18600.9	128602
LEHIFLCG_120636	K15770	arabinogalactan oligomer / maltooligosaccharide transport system substrate-binding protein	29	22529.2	17870.3	10942.2	16423.4	14063.4	1482.96	5583.38	3564.92	15432.4	15512.4	123405
LEHIFLCG_87767	K03299	D-serine_transporter_DsdX	30	28629.9	15051.2	9624.99	15781.6	9881.02	176.337	5088.45	2898.12	12759.4	17460	117351
LEHIFLCG_122944	K12112	Evolved_beta-galactosidase_subunit_beta	31	7286.89	12556.6	9123.96	8366.47	17629.8	272.98	1046	3291.94	10882.3	0	70457
