# Supplementary material for: Shotgun metagenome sequencing identification of a set of genes encoded by Actinomyces associated with medication-related osteonecrosis of the jaw
Source: PLoS One. 2020 Nov 30;15(11):e0241676. doi: 10.1371/journal.pone.0241676 (PMC7703938; doi:10.1371/journal.pone.0241676)
Supplement: S2 Table — (XLSX) [file pone.0241676.s002.xlsx]

## Sheet: S2
S2 Table. Actinomyces strains used for construction of core-genome phylogeny and presence or absence of the 31 MRONJ-associated genes in each strain
tree_order	name in the tree	sp in MBGD	accession	orgname	strain	indID	gcpE	dps	3	4	5	6	7	8	9	10	11	12	13	14	15	16	17	18	19	20	21	22	23	24	25	26	27	28	29	30	31
1	Actinomyces sp._S6-Spd3	gd24138		Actinomyces sp.	S6-Spd3	Actinomyces sp._S6-Spd3	0	0	0	0	0	0	0	0	0	0	0	0	0	0	0	0	0	0	0	0	0	0	0	0	0	0	0	0	0	0	0
2	Actinomyces sp._ph3	gd05158		Actinomyces sp. ph3	ph3	Actinomyces sp._ph3	0	0	0	0	0	0	0	0	0	0	0	0	0	0	0	0	0	0	0	0	0	0	0	0	0	0	0	0	0	0	0
3	Actinomyces sp._F0379	gd05529		Actinomyces sp. oral taxon 181	F0379	Actinomyces sp._F0379	0	0	0	0	0	0	0	0	0	0	0	0	0	0	0	0	0	0	0	0	0	0	0	0	0	0	0	0	0	0	0
4	A.suimastitidis_DSM 15538	gd10006		Actinomyces suimastitidis	DSM 15538	A.suimastitidis_DSM 15538	0	0	0	0	0	0	0	0	0	0	0	0	0	0	0	0	0	0	0	0	0	0	0	0	0	0	0	0	0	0	0
5	A.neuii_BVS029A5	gd04742		Actinomyces neuii	BVS029A5	A.neuii_BVS029A5	0	0	0	0	0	0	0	0	0	0	0	0	0	0	0	0	0	0	0	0	0	0	0	0	0	0	0	0	0	0	0
6	A.neuii_DSM 8576	gd09601		Actinomyces neuii subsp. neuii	DSM 8576	A.neuii_DSM 8576	0	0	0	0	0	0	0	0	0	0	0	0	0	0	0	0	0	0	0	0	0	0	0	0	0	0	0	0	0	0	0
7	A.coleocanis_DSM 15436	gd00493		Actinomyces coleocanis	DSM 15436	A.coleocanis_DSM 15436	0	0	0	0	0	0	0	0	0	0	0	0	0	0	0	0	0	0	0	0	0	0	0	0	0	0	0	0	0	0	0
8	A.europaeus_ACS-120-V-Col10b	gd09261		Actinomyces europaeus	ACS-120-V-Col10b	A.europaeus_ACS-120-V-Col10b	0	0	0	0	0	0	0	0	0	0	0	0	0	0	0	0	0	0	0	0	0	0	0	0	0	0	0	0	0	0	0
9	Actinomyces sp._S4-C9	gd24140		Actinomyces sp.	S4-C9	Actinomyces sp._S4-C9	0	0	0	0	0	0	0	0	0	0	0	0	0	0	0	0	0	0	0	0	0	0	0	0	0	0	0	0	0	0	0
10	A.vaccimaxillae_DSM 15804	gd09602		Actinomyces vaccimaxillae	DSM 15804	A.vaccimaxillae_DSM 15804	0	0	0	0	0	0	0	0	0	0	0	0	0	0	0	0	0	0	0	0	0	0	0	0	0	0	0	0	0	0	0
11	A.georgiae_F0490	gd03995		Actinomyces georgiae	F0490	A.georgiae_F0490	0	0	0	0	0	0	0	0	0	0	0	0	0	0	0	0	0	0	0	0	0	0	0	0	0	0	0	0	0	0	0
12	A.georgiae_DSM 6843	gd10013		Actinomyces georgiae	DSM 6843	A.georgiae_DSM 6843	0	0	0	0	0	0	0	0	0	0	0	0	0	0	0	0	0	0	0	0	0	0	0	0	0	0	0	0	0	0	0
13	Actinomyces sp._F0543	gd11151		Actinomyces sp. oral taxon 877	F0543	Actinomyces sp._F0543	0	0	0	0	0	0	0	0	0	0	0	0	0	0	0	0	0	0	0	0	0	0	0	0	0	0	0	0	0	0	0
14	Actinomyces sp._F0338	gd01421		Actinomyces sp. oral taxon 178	F0338	Actinomyces sp._F0338	0	0	0	0	0	0	0	0	0	0	0	0	0	0	0	0	0	0	0	0	0	0	0	0	0	0	0	0	0	0	0
15	Actinomyces sp._ICM47	gd04035		Actinomyces sp.	ICM47	Actinomyces sp._ICM47	0	0	0	0	0	0	0	0	0	0	0	0	0	0	0	0	0	0	0	0	0	0	0	0	0	0	0	0	0	0	0
16	Actinomyces sp._F0311	gd11150		Actinomyces sp. oral taxon 172	F0311	Actinomyces sp._F0311	0	0	0	0	0	0	0	0	0	0	0	0	0	0	0	0	0	0	0	0	0	0	0	0	0	0	0	0	0	0	0
17	Actinomyces sp._HPA0247	gd09274		Actinomyces sp.	HPA0247	Actinomyces sp._HPA0247	0	0	0	0	0	0	0	0	0	0	0	0	0	0	0	0	0	0	0	0	0	0	0	0	0	0	0	0	0	0	0
18	Actinomyces sp._ICM39	gd04217		Actinomyces sp.	ICM39	Actinomyces sp._ICM39	0	0	0	0	0	0	0	0	0	0	0	0	0	0	0	0	0	0	0	0	0	0	0	0	0	0	0	0	0	0	0
19	Actinomyces sp._ICM54	gd16952		Actinomyces sp.	ICM54	Actinomyces sp._ICM54	0	0	0	0	0	0	0	0	0	0	0	0	0	0	0	0	0	0	0	0	0	0	0	0	0	0	0	0	0	0	0
20	A.odontolyticus_ATCC 17982	gd00282		Actinomyces odontolyticus	ATCC 17982	A.odontolyticus_ATCC 17982	0	0	0	0	0	0	0	0	0	0	0	0	0	0	0	0	0	0	0	0	0	0	0	0	0	0	0	0	0	0	0
21	A.odontolyticus_F0309	gd00653		Actinomyces odontolyticus	F0309	A.odontolyticus_F0309	0	0	0	0	0	0	0	0	0	0	0	0	0	0	0	0	0	0	0	0	0	0	0	0	0	0	0	0	0	0	0
22	A.meyeri_W712	gm05300		Actinomyces meyeri	W712	A.meyeri_W712	0	0	0	0	0	0	0	0	0	0	0	0	0	0	0	0	0	0	0	0	0	0	0	0	0	0	0	0	0	0	0
23	Actinomyces sp._F0310	gd01381		Actinomyces sp. oral taxon 180	F0310	Actinomyces sp._F0310	0	0	0	0	0	0	0	0	0	0	0	0	0	0	0	0	0	0	0	0	0	0	0	0	0	0	0	0	0	0	0
24	Actinomyces sp._MS2	gd26521		Actinomyces sp.	MS2	Actinomyces sp._MS2	0	0	0	0	0	0	0	0	0	0	0	0	0	0	0	0	0	0	0	0	0	0	0	0	0	0	0	0	0	0	0
25	Actinomyces sp._F0332	gd00631		Actinomyces sp. oral taxon 848	F0332	Actinomyces sp._F0332	0	0	0	0	0	0	0	0	0	0	0	0	0	0	0	0	0	0	0	0	0	0	0	0	0	0	0	0	0	0	0
26	A.radicidentis_CCUG 36733	ard		Actinomyces radicidentis	CCUG 36733	A.radicidentis_CCUG 36733	0	0	0	0	0	0	0	0	0	0	0	0	0	0	0	0	0	0	0	0	0	0	0	0	0	0	0	0	0	0	0
27	A.urogenitalis_DSM 15434	gd00494		Actinomyces urogenitalis	DSM 15434	A.urogenitalis_DSM 15434	0	0	0	0	0	0	0	0	0	0	0	0	0	0	0	0	0	0	0	0	1	0	0	0	0	0	0	0	0	0	0
28	A.urogenitalis_S6-C4	gd24137		Actinomyces urogenitalis	S6-C4	A.urogenitalis_S6-C4	0	0	0	0	0	0	0	0	0	0	0	0	0	0	0	0	0	0	0	0	0	0	0	0	0	0	0	0	0	0	0
29	A.israelii_NCTC12972		LR134357.1		NCTC12972	A.israelii_NCTC12972	0	0	0	0	0	0	0	0	0	0	0	0	0	0	0	0	0	0	0	0	0	0	0	0	0	0	0	0	0	0	0
30	A.graevenitzii_C83	gd02577		Actinomyces graevenitzii	C83	A.graevenitzii_C83	0	0	0	0	0	0	0	0	0	0	0	0	0	0	0	0	0	0	0	0	0	0	0	0	0	0	0	0	0	0	0
31	A.graevenitzii_F0530	gd11147		Actinomyces graevenitzii	F0530	A.graevenitzii_F0530	0	0	0	0	0	0	0	0	0	0	0	0	0	0	0	0	0	0	0	0	0	0	0	0	0	0	0	0	0	0	0
32	A.dentalis_DSM 19115	gd10012		Actinomyces dentalis	DSM 19115	A.dentalis_DSM 19115	0	1	1	0	0	0	0	0	0	0	0	0	0	0	0	0	1	0	0	0	0	0	0	0	0	0	0	0	0	0	0
33	Actinomyces sp._F0588	gm05390		Actinomyces sp. oral taxon 414	F0588	Actinomyces sp._F0588	0	1	1	0	0	0	0	0	0	0	0	0	0	0	0	0	1	0	0	0	0	0	0	0	0	0	0	0	0	0	0
34	Actinomyces sp._F0400	gd02001		Actinomyces sp. oral taxon 448	F0400	Actinomyces sp._F0400	1	1	0	0	0	0	0	0	0	0	0	0	0	0	0	0	0	0	0	0	0	0	0	0	0	0	0	0	0	0	0
35	A.gerencseriae_DSM 6844	gd10014		Actinomyces gerencseriae	DSM 6844	A.gerencseriae_DSM 6844	1	1	0	0	0	0	0	0	1	0	0	0	0	0	0	0	0	0	0	0	1	0	0	0	0	0	0	0	0	0	0
36	A.massiliensis_4401292	gd03701		Actinomyces massiliensis	4401292	A.massiliensis_4401292	1	1	0	0	0	0	0	0	0	0	0	0	0	0	0	0	0	0	0	0	0	0	0	0	0	0	0	0	0	0	0
37	A.massiliensis_F0489	gd04734		Actinomyces massiliensis	F0489	A.massiliensis_F0489	1	1	0	0	0	0	0	0	0	0	0	0	0	0	0	0	0	0	0	0	0	0	0	0	0	0	0	0	0	0	0
38	A.timonensis_7400942	gd04684		Actinomyces timonensis DSM 23838	7400942	A.timonensis_7400942	0	0	0	0	0	0	0	0	0	0	0	0	0	0	0	0	0	0	0	0	0	0	0	0	0	0	0	0	0	0	0
39	A.slackii_ATCC 49928	gd09985		Actinomyces slackii	ATCC 49928	A.slackii_ATCC 49928	0	0	0	0	0	0	0	0	0	0	0	0	0	0	0	0	0	0	0	0	0	0	0	0	0	0	0	0	0	0	0
40	A.johnsonii_F0510	gd11148		Actinomyces johnsonii	F0510	A.johnsonii_F0510	0	0	0	0	0	0	0	0	0	0	0	0	0	0	0	0	0	0	0	0	0	0	0	0	0	0	0	0	0	0	0
41	A.johnsonii_F0542	gd11149		Actinomyces johnsonii	F0542	A.johnsonii_F0542	0	0	0	0	0	0	0	0	0	0	0	0	0	0	0	0	0	0	0	0	0	0	0	0	0	0	0	0	0	0	0
42	A.naeslundii_Howell 279	gd04297		Actinomyces naeslundii	Howell 279	A.naeslundii_Howell 279	0	0	0	0	0	0	0	0	0	0	0	0	0	0	0	0	0	0	0	0	0	0	0	0	0	0	0	0	0	0	0
43	Actinomyces sp._F0386	gd01682		Actinomyces sp. oral taxon 170	F0386	Actinomyces sp._F0386	0	0	0	0	0	0	0	0	0	0	0	0	0	0	0	0	0	0	0	0	0	0	0	0	0	0	0	0	0	0	0
44	Actinomyces sp._F0337	gd01424		Actinomyces sp. oral taxon 171	F0337	Actinomyces sp._F0337	0	0	0	0	0	0	0	0	0	0	0	0	0	0	0	0	0	0	0	0	0	0	0	0	0	0	0	0	0	0	0
45	A.viscosus_C505	gd01083		Actinomyces viscosus	C505	A.viscosus_C505	0	0	0	0	0	0	0	0	0	0	0	0	0	0	0	0	0	0	0	0	0	0	0	0	0	0	0	0	0	0	0
46	Actinomyces sp._F0384	gd02079		Actinomyces sp. oral taxon 175	F0384	Actinomyces sp._F0384	0	0	0	0	0	0	0	0	0	0	0	0	0	0	0	0	0	0	0	0	0	0	0	0	0	0	0	0	0	0	0
47	A.oris_K20	gd01280		Actinomyces oris	K20	A.oris_K20	0	0	0	0	0	0	0	0	0	0	0	0	0	0	0	0	0	0	0	0	0	0	0	0	0	0	0	0	0	0	0
48	A.oris_MG-1		NZ_MAUB01000107.1		MG-1	A.oris_MG-1	0	0	0	0	0	0	0	0	0	0	0	0	0	0	0	0	0	0	0	0	0	0	0	0	0	0	0	0	0	0	0
49	A.oris_T14V	gm05920		Actinomyces oris	T14V	A.oris_T14V	0	0	0	0	0	0	0	0	0	0	0	0	0	0	0	0	0	0	0	0	0	0	0	0	0	0	0	0	0	0	0
50	A.turicensis_ACS-279-V-Col4	gd04743		Actinomyces turicensis	ACS-279-V-Col4	A.turicensis_ACS-279-V-Col4	0	0	0	0	0	0	0	0	0	0	0	0	0	0	0	0	0	0	0	0	0	0	0	0	0	0	0	0	0	0	0
51	A.cardiffensis_F0333	gd07327		Actinomyces cardiffensis	F0333	A.cardiffensis_F0333	0	0	0	0	0	0	0	0	0	0	0	0	0	0	0	0	0	0	0	0	0	0	0	0	0	0	0	0	0	0	0
