# Supplementary material for: Shotgun metagenome sequencing identification of a set of genes encoded by Actinomyces associated with medication-related osteonecrosis of the jaw
Source: PLoS One. 2020 Nov 30;15(11):e0241676. doi: 10.1371/journal.pone.0241676 (PMC7703938; doi:10.1371/journal.pone.0241676)
Supplement: S3 Table — (XLSX) [file pone.0241676.s003.xlsx]

## Sheet: S3
S3 Table. Bacterial genera carrying at least one of the top 2 most abundant MRONJ-associated genes
Genus	tree_order	gcpE	dps	gcpE_evalue	dps_evalue	#absence	#presence	%_in_control1	%_in_control2	%_in_conrol3	%_in_control4	%_in_control5	Num. healthy controls with freq. < 1%	Num. healthy controls with freq. > 0.1%	orgname	strain	sp in MBGD	accession
Euzebya	1	0	0	NA	NA	2	0	0	0	0	0	0	5	0	Euzebya sp.	DY32-46		NZ_CP031165.1
Thermobispora	2	0	0	NA	NA	2	0	0.003	0.001	0.001	0.002	0.001	5	0	Thermobispora bispora	DSM 43833	tbi
Frankia	3	0	0	NA	NA	2	0	0.021	0.004	0.004	0.019	0.008	5	0	Frankia sp.	CcI3	fra
Modestobacter	4	0	0	NA	NA	2	0	0.004	0.003	0.003	0.005	0.004	5	0	Modestobacter marinus	BC501	mmar
Geodermatophilus	5	0	0	NA	NA	2	0	0.006	0.002	0.001	0.004	0.002	5	0	Geodermatophilus obscurus	DSM 43160	gob
Blastococcus	6	0	0	NA	NA	2	0	0.003	0.001	0.001	0.003	0.003	5	0	Blastococcus saxobsidens	DD2	bsd
Catenulispora	7	0	0	NA	NA	2	0	0.006	0.003	0.002	0.006	0.004	5	0	Catenulispora acidiphila	DSM 44928	cai
Epidermidibacterium	8	0	0	NA	NA	2	0	0	0	0	0	0	5	0	Epidermidibacterium keratini	EPI-7		NZ_CP047156.1
Streptomyces	9	0	0	NA	NA	2	0	0.292	0.073	0.069	0.305	0.159	5	3	Streptomyces coelicolor	A3(2)	sco
Kitasatospora	10	0	0	NA	NA	2	0	0.006	0.002	0.002	0.005	0.002	5	0	Kitasatospora setae	KM-6054	ksk
Streptacidiphilus	11	0	0	NA	NA	2	0	0	0	0	0	0	5	0	Streptacidiphilus oryzae	TH49	gd23669
Kineococcus	12	0	0	NA	NA	2	0	0.021	0.004	0.005	0.025	0.012	5	0	Kineococcus radiotolerans	SRS30216	kra
Pseudactinotalea	13	0	0	NA	NA	2	0	0	0	0	0	0	5	0	Pseudactinotalea sp.	HY158		NZ_CP045920.1
Georgenia	14	0	0	NA	NA	2	0	0	0	0	0	0	5	0	Georgenia sp.	Z294		NZ_CP040899.1
Sanguibacter	15	0	0	NA	NA	2	0	0.028	0.006	0.005	0.025	0.019	5	0	Sanguibacter keddieii	DSM 10542	ske
Cellulomonas	16	0	0	NA	NA	2	0	0.074	0.019	0.018	0.074	0.047	5	0	Cellulomonas flavigena	DSM 20109	cfl
Oerskovia	17	0	0	NA	NA	2	0	0	0	0	0	0	5	0	Oerskovia turbata	NRRL B-8019	gd13968
Isoptericola	18	0	0	NA	NA	2	0	0.047	0.013	0.011	0.048	0.025	5	0	Isoptericola variabilis	225	iva
Xylanimonas	19	0	0	NA	NA	2	0	0.027	0.008	0.008	0.036	0.017	5	0	Xylanimonas cellulosilytica	DSM 15894	xce
Xylanimicrobium	20	0	0	NA	NA	2	0	0	0	0	0	0	5	0	Xylanimicrobium sp.	FW10M-9		NZ_CP035493.1
Xylanibacterium	21	0	0	NA	NA	2	0	0	0	0	0	0	5	0	Xylanibacterium ulmi	strain DSM 16932 Ga0197527_11		NZ_SGWX01000001.1
Cellulosimicrobium	22	0	0	NA	NA	2	0	0	0	0	0	0	5	0	Cellulosimicrobium cellulans	LMG 16121	gd14463
Beutenbergia	23	0	0	NA	NA	2	0	0.016	0.005	0.004	0.019	0.009	5	0	Beutenbergia cavernae	s	bcv
Luteimicrobium	24	0	0	NA	NA	2	0	0	0	0	0	0	5	0	Luteimicrobium xylanilyticum	HY-24		NZ_CP040899.1
Intrasporangium	25	0	0	NA	NA	2	0	0.014	0.003	0.003	0.012	0.008	5	0	Intrasporangium calvum	DSM 43043	ica
Phycicoccus	26	0	0	NA	NA	2	0	0	0	0	0	0	5	0	Phycicoccus jejuensis	NRRL B-24460	gd22855
Tetrasphaera	27	0	0	NA	NA	2	0	0	0	0	0	0	5	0	Tetrasphaera elongata	Lp2	gd07430
Janibacter	28	0	0	NA	NA	2	0	0.013	0.004	0.004	0.016	0.009	5	0	Janibacter sp.	HTCC2649	gd00217
Arsenicicoccus	29	0	0	NA	NA	2	0	0.017	0.005	0.004	0.02	0.009	5	0	Arsenicicoccus sp. oral taxon 190	F0371	gm05275
Ornithinimicrobium	30	0	0	NA	NA	2	0	0	0	0	0	0	5	0	Ornithinimicrobium pekingense	DSM 21552	gd09638
Serinicoccus	31	0	0	NA	NA	2	0	0.011	0.003	0.003	0.015	0.008	5	0	Serinicoccus profundi	MCCC 1A05965	gd02100
Dermatophilus	32	0	0	NA	NA	2	0	0	0	0	0	0	5	0	Dermatophilus congolensis DSM 44180 = NBRC 105199	DSM 44180	gd10045
Kytococcus	33	0	0	NA	NA	2	0	0.021	0.005	0.004	0.028	0.008	5	0	Kytococcus sedentarius	DSM 20547	kse
Dermacoccus	34	0	0	NA	NA	2	0	0.027	0.005	0.004	0.029	0.012	5	0	Dermacoccus nishinomiyaensis	M25	dni
Luteipulveratus	35	0	0	NA	NA	2	0	0.01	0.002	0.002	0.009	0.005	5	0	Luteipulveratus mongoliensis	MN07-A0370(T), (=NBRC 105296(T	gm05285
Rathayibacter	36	0	0	NA	NA	2	0	0.008	0.002	0.002	0.009	0.008	5	0	Rathayibacter toxicus	70137	gm04508
Gryllotalpicola	37	0	0	NA	NA	2	0	0	0	0	0	0	5	0	Gryllotalpicola ginsengisoli	DSM 22003	gd09558
Curtobacterium	38	0	0	NA	NA	2	0	0.034	0.008	0.007	0.027	0.011	5	0	Curtobacterium sp.	MR_MD2014	cum
Mycetocola	39	0	0	NA	NA	2	0	0	0	0	0	0	5	0	Mycetocola saprophilus		gd13956
Clavibacter	40	0	0	NA	NA	2	0	0.032	0.006	0.007	0.025	0.018	5	0	Clavibacter michiganensis	ATCC33113	cms
Frondihabitans	41	0	0	NA	NA	2	0	0.011	0.003	0.003	0.013	0.006	5	0	Frondihabitans sp.	PAMC 28766	frp
Marisediminicola	42	0	0	NA	NA	2	0	0	0	0	0	0	5	0	Marisediminicola antarctica	ZS314		NZ_CP017146.1
Microcella	43	0	0	NA	NA	2	0	0	0	0	0	0	5	0	Microcella alkaliphila	JAM-AC0309		NZ_AP017315.1
Aurantimicrobium	44	0	0	NA	NA	2	0	0	0	0	0	0	5	0	Aurantimicrobium minutum	KNC		NZ_AP017457.1
Agrococcus	45	0	0	NA	NA	2	0	0	0	0	0	0	5	0	Agrococcus pavilionensis	RW1	gd08901
Cryobacterium	46	0	0	NA	NA	2	0	0.015	0.003	0.003	0.015	0.008	5	0	Cryobacterium roopkundense	RuG17	gd24376
Microbacterium	47	0	0	NA	NA	2	0	0.106	0.026	0.024	0.097	0.052	5	1	Microbacterium testaceum	StLB037	mts
Plantibacter	48	0	0	NA	NA	2	0	0	0	0	0	0	5	0	Plantibacter sp.	PA-3-X8		NZ_CP033107.1
Leucobacter	49	0	0	NA	NA	2	0	0	0	0	0	0	5	0	Leucobacter chromiiresistens	JG 31	gd02311
Salinibacterium	50	0	0	NA	NA	2	0	0	0	0	0	0	5	0	Salinibacterium sp.	PAMC 21357	gd02877
Herbiconiux	51	0	0	NA	NA	2	0	0	0	0	0	0	5	0	Herbiconiux sp.	YR403	gd25741
Microterricola	52	0	0	NA	NA	2	0	0.009	0.003	0.002	0.01	0.005	5	0	Microterricola viridarii	ERGS5:02	mvd
Agromyces	53	0	0	NA	NA	2	0	0.012	0.004	0.004	0.012	0.006	5	0	Agromyces italicus	DSM 16388	gd09656
Cnuibacter	54	0	0	NA	NA	2	0	0	0	0	0	0	5	0	Cnuibacter physcomitrellae	XA(T)		NZ_CP020715.1
Lysinimonas	55	0	0	NA	NA	2	0	0	0	0	0	0	5	0	Lysinimonas sp.	19322		NZ_CP043504.1
Humibacter	56	0	0	NA	NA	2	0	0	0	0	0	0	5	0	Humibacter albus	DSM 18994	gd09669
Leifsonia	57	0	0	NA	NA	2	0	0.018	0.005	0.006	0.022	0.006	5	0	Leifsonia xyli	CTCB07	lxx
Trueperella	58	0	0	NA	NA	2	0	0.034	0.006	0.007	0.144	0.015	5	1	Trueperella pyogenes	TP6375	tpy
Flaviflexus	59	0	0	NA	NA	2	0	0	0	0	0	0	5	0	Flaviflexus salsibiostraticola	KCTC 33148		NZ_CP034438.1
Actinobaculum	60	0	0	NA	NA	2	0	0	0	0	0	0	5	0	Actinobaculum schaalii	CCUG 27420	asg
Actinotignum	61	0	0	NA	NA	2	0	0.017	0.003	0.003	0.028	0.008	5	0	Actinotignum schaalii	FB123-CNA-2	gd09260
Bifidobacterium	62	0	0	NA	NA	2	0	0.19	0.035	0.033	1.169	0.076	4	2	Bifidobacterium longum	NCC2705	blo
Parascardovia	63	0	0	NA	NA	2	0	0.011	0.002	0.003	0.068	0.005	5	0	Parascardovia denticolens DSM 10105 =	JCM 12538	gm04446
Mobiluncus	64	0	0	NA	NA	2	0	0.007	0.002	0.002	0.022	0.003	5	0	Mobiluncus curtisii	ATCC 43063	mcu
Schaalia	65	1	0	2e-92	NA	1	1	0	0	0	0	0	5	0	Schaalia meyeri	W712		NZ_CP012072.1
Actinomyces	66	1	1	2e-118	1e-96	0	2	8.232	2.652	2.639	8.43	4.49	0	5	Actinomyces oris	MG-1		NZ_MAUB01000107.1
Auritidibacter	67	0	0	NA	NA	2	0	0	0	0	0	0	5	0	Auritidibacter sp.	NML130574		NZ_CP031746.1
Renibacterium	68	0	0	NA	NA	2	0	0.004	0.001	0.001	0.006	0.002	5	0	Renibacterium salmoninarum	ATCC 33209	rsa
Arthrobacter	69	0	0	NA	NA	2	0	0.144	0.026	0.027	0.183	0.054	5	2	Arthrobacter aurescens	TC1	aau
Pseudarthrobacter	70	0	0	NA	NA	2	0	0.027	0.007	0.007	0.028	0.013	5	0	Pseudarthrobacter sulfonivorans	Ar51	gm05719
Neomicrococcus	71	0	0	NA	NA	2	0	0.009	0.002	0.003	0.013	0.005	5	0	Neomicrococcus aestuarii	B18		NZ_CP018135.1
Glutamicibacter	72	0	0	NA	NA	2	0	0.019	0.004	0.004	0.024	0.008	5	0	Glutamicibacter arilaitensis	KLBMP5180	gm05457
Sinomonas	73	0	0	NA	NA	2	0	0.016	0.004	0.003	0.012	0.005	5	0	Sinomonas atrocyanea	KCTC 3377	satk
Citricoccus	74	0	0	NA	NA	2	0	0	0	0	0	0	5	0	Citricoccus sp.	CH26A	gd02092
Micrococcus	75	0	0	NA	NA	2	0	0.046	0.004	0.005	0.02	0.013	5	0	Micrococcus luteus	NCTC 2665	mlu
Rothia	76	0	0	NA	NA	2	0	12.362	16.2	21.106	3.707	17.733	0	5	Rothia mucilaginosa	DY-18	rmu
Kocuria	77	0	0	NA	NA	2	0	0.059	0.014	0.013	0.057	0.032	5	0	Kocuria rhizophila	DC2201	krh
Brevibacterium	78	0	0	NA	NA	2	0	0.021	0.006	0.006	0.031	0.02	5	0	Brevibacterium linens	BS258	gm06120
Brachybacterium	79	0	0	NA	NA	2	0	0.042	0.01	0.008	0.043	0.015	5	0	Brachybacterium faecium	DSM 4810	bfa
Dermabacter	80	0	0	NA	NA	2	0	0.066	0.015	0.013	0.074	0.028	5	0	Dermabacter hominis	1368	gd24726
Nakamurella	81	0	0	NA	NA	2	0	0.013	0.002	0.001	0.007	0.005	5	0	Nakamurella multipartita	DSM 44233	nml
Segniliparus	82	0	0	NA	NA	2	0	0.001	0.001	0.001	0.001	0.001	5	0	Segniliparus rotundus	DSM 44985	srt
Nocardia	83	0	0	NA	NA	2	0	0.105	0.026	0.024	0.102	0.042	5	2	Nocardia farcinica	IFM 10152	nfa
Rhodococcus	84	0	0	NA	NA	2	0	0.067	0.017	0.015	0.072	0.03	5	0	Rhodococcus erythropolis	PR4	rer
Gordonia	85	0	0	NA	NA	2	0	0.023	0.006	0.006	0.024	0.011	5	0	Gordonia sp.	KTR9	gor
Amycolicicoccus	86	0	0	NA	NA	2	0	0	0	0	0	0	5	0	Amycolicicoccus subflavus	DQS3-9A1	asd
Mycolicibacterium	87	0	0	NA	NA	2	0	0	0	0	0	0	5	0	Mycolicibacterium smegmatis	MC2 155		NC_008596.1
Mycolicibacillus	88	0	0	NA	NA	2	0	0	0	0	0	0	5	0	Mycolicibacillus koreensis	JCM 19956		NZ_AP022594.1
Mycobacterium	89	0	0	NA	NA	2	0	0.155	0.041	0.044	0.189	0.08	5	2	Mycobacterium tuberculosis	H37Rv	mtu
Tsukamurella	90	0	0	NA	NA	2	0	0.008	0.001	0.001	0.007	0.002	5	0	Tsukamurella paurometabola	DSM 20162	tpr
Tomitella	91	0	0	NA	NA	2	0	0	0	0	0	0	5	0	Tomitella biformata	AHU 1821	gd12944
Corynebacterium	92	0	0	NA	NA	2	0	0.721	0.17	0.19	0.585	0.248	5	5	Corynebacterium glutamicum	ATCC 13032	cgl
Dietzia	93	0	0	NA	NA	2	0	0.009	0.001	0.002	0.008	0.004	5	0	Dietzia cinnamea	P4	gd01412
Pseudonocardia	94	0	0	NA	NA	2	0	0.105	0.027	0.023	0.105	0.048	5	2	Pseudonocardia sp.	EC080625-04	gm05434
Actinoalloteichus	95	0	0	NA	NA	2	0	0.008	0.002	0.002	0.009	0.002	5	0	Actinoalloteichus spitiensis	RMV-1378	gd02562
Kutzneria	96	0	0	NA	NA	2	0	0.007	0.002	0.002	0.009	0.002	5	0	Kutzneria albida	DSM 43870	kal
Alloactinosynnema	97	0	0	NA	NA	2	0	0.003	0.001	0.001	0.005	0.003	5	0	Alloactinosynnema sp.	L-07	all
Saccharothrix	98	0	0	NA	NA	2	0	0.006	0.002	0.001	0.006	0.003	5	0	Saccharothrix espanaensis DSM 44229	type strain: DSM 44229	sesp
Lentzea	99	0	0	NA	NA	2	0	0.005	0.002	0.001	0.009	0.003	5	0	Lentzea albidocapillata	NRRL B-24057	gd22767
Actinosynnema	100	0	0	NA	NA	2	0	0.01	0.003	0.003	0.007	0.005	5	0	Actinosynnema mirum	DSM 43827	ami
Kibdelosporangium	101	0	0	NA	NA	2	0	0.006	0.001	0.001	0.005	0.001	5	0	Kibdelosporangium phytohabitans	KLBMP1111	gm05458
Actinopolyspora	102	0	0	NA	NA	2	0	0	0	0	0	0	5	0	Actinopolyspora erythraea	YIM 90600	gd24335
Saccharopolyspora	103	0	0	NA	NA	2	0	0.004	0.001	0.001	0.004	0.005	5	0	Saccharopolyspora erythraea	NRRL 2338	sen
Amycolatopsis	104	0	0	NA	NA	2	0	0.02	0.005	0.005	0.013	0.008	5	0	Amycolatopsis mediterranei	U32	amd
Prauserella	105	0	0	NA	NA	2	0	0	0	0	0	0	5	0	Prauserella rugosa	NRRL B-2295	gd22808
Saccharomonospora	106	0	0	NA	NA	2	0	0.005	0.001	0.001	0.008	0.001	5	0	Saccharomonospora marina	XMU15	gm05004
Plantactinospora	107	0	0	NA	NA	2	0	0	0	0	0	0	5	0	Plantactinospora sp.	KBS50		NZ_CP022961.1
Phytohabitans	108	0	0	NA	NA	2	0	0	0	0	0	0	5	0	Phytohabitans flavus	NBRC 107702		NZ_AP022870.1
Actinoplanes	109	0	0	NA	NA	2	0	0.022	0.006	0.005	0.031	0.013	5	0	Actinoplanes missouriensis	431	ams
Verrucosispora	110	0	0	NA	NA	2	0	0.005	0	0.001	0.003	0.001	5	0	Verrucosispora maris	AB-18-032	vma
Salinispora	111	0	0	NA	NA	2	0	0.009	0.002	0.002	0.007	0.003	5	0	Salinispora tropica	CNB-440	stp
Micromonospora	112	0	0	NA	NA	2	0	0.044	0.01	0.009	0.048	0.021	5	0	Micromonospora aurantiaca	ATCC 27029	mau
Stackebrandtia	113	0	0	NA	NA	2	0	0.009	0.002	0.002	0.007	0.005	5	0	Stackebrandtia nassauensis	DSM 44728	sna
Thermobifida	114	0	0	NA	NA	2	0	0.005	0.001	0.001	0.006	0.001	5	0	Thermobifida fusca	YX	tfu
Nocardiopsis	115	0	0	NA	NA	2	0	0.018	0.005	0.005	0.025	0.008	5	0	Nocardiopsis dassonvillei	DSM 43111	nda
Streptomonospora	116	0	0	NA	NA	2	0	0	0	0	0	0	5	0	Streptomonospora alba	YIM 90003	gd26781
Actinomadura	117	0	0	NA	NA	2	0	0	0	0	0	0	5	0	Actinomadura madurae	LIID-AJ290	gd11235
Thermomonospora	118	0	0	NA	NA	2	0	0.007	0.002	0.002	0.004	0.004	5	0	Thermomonospora curvata	DSM 43183	tcu
Nonomuraea	119	0	0	NA	NA	2	0	0	0	0	0	0	5	0	Nonomuraea coxensis	DSM 45129	gd08024
Streptosporangium	120	0	0	NA	NA	2	0	0.007	0.002	0.001	0.01	0.003	5	0	Streptosporangium roseum	DSM 43021	sro
Kribbella	121	0	0	NA	NA	2	0	0.007	0.001	0.001	0.005	0.002	5	0	Kribbella flavida	DSM 17836	kfl
Micropruina	122	0	0	NA	NA	2	0	0	0	0	0	0	5	0	Micropruina glycogenica			NZ_LT985188.1
Microlunatus	123	0	0	NA	NA	2	0	0.005	0.001	0.001	0.004	0.003	5	0	Microlunatus phosphovorus	NM-1	mph
Raineyella	124	0	0	NA	NA	2	0	0	0	0	0	0	5	0	Raineyella sp.	CBA3103		NZ_CP045725.1
Propioniciclava	125	0	0	NA	NA	2	0	0	0	0	0	0	5	0	Propioniciclava sp.	HDW11		NZ_CP049865.1
Tessaracoccus	126	0	0	NA	NA	2	0	0.087	0.023	0.023	0.08	0.045	5	0	Tessaracoccus sp.	SIT6	gd26764
Acidipropionibacterium	127	0	0	NA	NA	2	0	0.042	0.01	0.009	0.029	0.009	5	0	Acidipropionibacterium acidipropionici	ATCC 4875		NC_019395.1
Cutibacterium	128	0	0	NA	NA	2	0	4.239	0.011	0.015	0.111	0.027	4	2	Cutibacterium acnes	KPA171202		NC_006085.1
Propionibacterium	129	0	1	NA	4e-102	1	1	0.351	0.008	0.007	0.048	0.012	5	1	Propionibacterium acnes	KPA171202	pac
Aeromicrobium	130	0	0	NA	NA	2	0	0.009	0.002	0.002	0.006	0.004	5	0	Aeromicrobium erythreum	AR18	aer
Pimelobacter	131	0	0	NA	NA	2	0	0.017	0.003	0.003	0.011	0.007	5	0	Pimelobacter simplex	VKM Ac-2033D	gm04460
Nocardioides	132	0	0	NA	NA	2	0	0.013	0.004	0.003	0.013	0.005	5	0	Nocardioides sp.	JS614	nca
Eggerthella	133	0	0	NA	NA	2	0	0.012	0.005	0.007	0.059	0.009	5	0	Eggerthella lenta	1_1_60AFAA	gd24332
Gordonibacter	134	0	0	NA	NA	2	0	0	0	0	0	0	5	0	Gordonibacter pamelaeae 7-10-1-b	7-10-1-bT	gpa
Baekduia	135	0	0	NA	NA	2	0	0	0	0	0	0	5	0	Baekduia soli strain	BR7-21		NZ_CP042430.1
Conexibacter	136	0	0	NA	NA	2	0	0.001	0.001	0	0.001	0	5	0	Conexibacter woesei	DSM 14684	cwo
Oceanithermus	137	0	0	NA	NA	2	0	0	0	0	0.001	0	5	0	Oceanithermus profundus	DSM 14977	opr
Caulobacter	138	0	0	NA	NA	2	0	0.004	0.001	0.001	0.005	0.002	5	0	Caulobacter henricii	CB4	gm05545
Phenylobacterium	139	0	0	NA	NA	2	0	0	0	0	0	0	5	0	Phenylobacterium zucineum	HLK1	pzu
Polymorphum	140	0	0	NA	NA	2	0	0	0	0	0	0	5	0	Polymorphum gilvum	SL003B-26A1	pgv
Rhodopseudomonas	141	0	0	NA	NA	2	0	0.003	0.001	0.001	0.003	0.003	5	0	Rhodopseudomonas sp.	B29	gd06070
Beijerinckiaceae	142	0	0	NA	NA	2	0	0.007	0.001	0.001	0.002	0.001	5	0	Beijerinckia indica	ATCC 9039	bid
Blastochloris	143	0	0	NA	NA	2	0	0.001	0	0	0	0	5	0	Blastochloris viridis	ATCC 19567	gm05525
Xanthobacter	144	0	0	NA	NA	2	0	0.002	0.001	0.001	0.003	0.002	5	0	Xanthobacteraceae bacterium	501b	gd07931
Rhizobiales	145	0	0	NA	NA	2	0	0.078	0.026	0.023	0.075	0.042	5	0	Rhizobiales bacterium	YIM 77505	gd23686
Chelatococcus	146	0	0	NA	NA	2	0	0.005	0	0.001	0.001	0	5	0	Chelatococcus sp.	GW1	gd04225
Microvirga	147	0	0	NA	NA	2	0	0	0	0	0	0	5	0	Microvirga lotononidis	WSM3557	gd03400
Methylobacterium	148	0	0	NA	NA	2	0	0.01	0.002	0.003	0.007	0.004	5	0	Methylobacterium oryzae	CBMB20	gm04327
Methylorubrum	149	0	0	NA	NA	2	0	0	0	0	0	0	5	0	Methylorubrum populi	BJ001		NC_010725.1
Azospirillum	150	0	0	NA	NA	2	0	0.005	0.002	0.001	0.002	0.002	5	0	Azospirillum sp.	B510	azl
Magnetospirillum	151	0	0	NA	NA	2	0	0.003	0.001	0.001	0.003	0.001	5	0	Magnetospirillum sp. XM-1		magx
Rhodospirillum	152	0	0	NA	NA	2	0	0.001	0.001	0.001	0.001	0	5	0	Rhodospirillum rubrum	ATCC 11170	rru
Aeromonas	153	0	0	NA	NA	2	0	0.006	0.004	0.003	0.005	0.004	5	0	Aeromonas hydrophila subsp. hydrophila	ATCC 7966	aha
Pseudomonas	154	0	0	NA	NA	2	0	0.087	0.521	0.496	0.915	0.548	5	4	Pseudomonas aeruginosa	LESB58	pag
Cellvibrio	155	0	0	NA	NA	2	0	0.005	0.003	0.003	0.01	0.004	5	0	Cellvibrio japonicus	Ueda107	cja
Thiohalobacter	156	0	0	NA	NA	2	0	0	0	0	0	0	5	0	Thiohalobacter thiocyanaticus	FOKN1		NZ_AP018052.1
Marichromatium	157	0	0	NA	NA	2	0	0.002	0	0.001	0.002	0.001	5	0	Marichromatium purpuratum 984	987	gm03347
Thioflavicoccus	158	0	0	NA	NA	2	0	0.001	0	0	0.001	0.003	5	0	Thioflavicoccus mobilis	8321	tmb
Allochromatium	159	0	0	NA	NA	2	0	0	0	0	0	0	5	0	Allochromatium vinosum	DSM 180	alv
Halorhodospira	160	0	0	NA	NA	2	0	0	0	0	0	0	5	0	Halorhodospira halochloris	A	hhc
Alkalilimnicola	161	0	0	NA	NA	2	0	0	0	0	0.001	0	5	0	Alkalilimnicola ehrlichei	MLHE-1	aeh
Pseudoxanthomonas	162	0	0	NA	NA	2	0	0.002	0.001	0.001	0.002	0.002	5	0	Pseudoxanthomonas suwonensis	43770	psu
Thauera	163	0	0	NA	NA	2	0	0.003	0.002	0.001	0.002	0.002	5	0	Thauera sp.	SWB20	gd26862
Sphaerotilus	164	0	0	NA	NA	2	0	0	0	0	0	0	5	0	Sphaerotilus natans subsp. natans	DSM 6575	gd21844
Rhizobacter	165	0	0	NA	NA	2	0	0	0	0	0	0	5	0	Rhizobacter gummiphilus	NS21		NZ_CP015118.1
Castellaniella	166	0	0	NA	NA	2	0	0.002	0.001	0.001	0.003	0.001	5	0	Castellaniella defragrans	65Phen	cdn
Pigmentiphaga	167	0	0	NA	NA	2	0	0	0	0	0	0	5	0	Pigmentiphaga sp.	H8		NZ_CP033966.1
